# Supplementary material for: Short-chain fatty acids bind to apoptosis-associated speck-like protein to activate inflammasome complex to prevent Salmonella infection
Source: PLoS Biol. 2020 Sep 29;18(9):e3000813. doi: 10.1371/journal.pbio.3000813 (PMC7524008; doi:10.1371/journal.pbio.3000813)
Supplement: S1 Data — (XLSX) [file pbio.3000813.s016.xlsx]

## Sheet: Fig 2C
IL-1β
	(-)	LPS	LPS/ATP	LPS/ATP
				Pro 2 mM	Pro 5 mM	Pro 10 mM	But 2 mM	But 5 mM	But 10 mM	Lac 2 mM	Lac 5 mM	Lac 10 mM
	22.1853	39.2263	79.8761	72.4207	110.23	182.122	74.9058	162.241	207.683	68.8705	58.7524	74.0182
	20.9428	41.0014	77.2134	65.3203	106.325	231.647	82.7162	148.572	190.642	70.113	64.4327	70.113
	19.7002	45.0841	82.1837	69.5805	123.721	187.98	108.81	166.501	217.801	61.415	68.6929	64.4327
Ave	20.9428	41.7706	79.7577	69.1071	113.425	200.583	88.8107	159.105	205.376	66.7995	63.9594	69.5213
SD	1.01455	2.45252	2.03083	2.91799	7.4526	22.0955	14.4968	7.64782	11.2071	3.84104	4.072	3.93558
ANOVA					*	**		**	**
IL-18
	(-)	LPS	LPS/ATP	LPS/ATP
				Pro 2 mM	Pro 5 mM	Pro 10 mM	But 2 mM	But 5 mM	But 10 mM	Lac 2 mM	Lac 5 mM	Lac 10 mM
	7.3519	65.2838	164.549	130.701	220.854	321.421	130.376	196.119	292.78	137.536	145.021	115.73
	13.8611	56.4964	132.979	163.247	211.09	262.513	164.549	229.316	325.652	119.636	120.287	120.287
	9.63012	50.9635	144.371	119.961	241.032	301.242	146.323	219.552	324.675	151.856	134.281	131.678
Ave	10.281	57.5812	147.3	137.97	224.325	295.059	147.083	214.995	314.369	136.343	133.196	122.565
SD	2.69694	5.89633	13.0536	18.4038	12.4679	24.4435	13.9615	13.9303	15.2708	13.181	10.1271	6.7069
ANOVA					**	**		**	**

## Sheet: Fig 2D
IL-1β
	(-)	LPS	LPS/ATP	LPS/ATP
				C2 5 mM	C2 10 mM	C3 5 mM	C3 10 mM	C4 5 mM	C4 10 mM	C5 5 mM	C5 10 mM	C6 5 mM	C6 10 mM	C7 5 mM	C7 10 mM	C8 5 mM	C8 10 mM	Lac 5 mM	Lac 10 mM	MeP 5 mM	MeP 10 mM	Ala 5 mM	Ala 10 mM	Mal 5 mM	Mal 10 mM	Suc 5 mM	Suc 10 mM	Cit 5 mM	Cit 10 mM
	17.9921	46.9646	97.6665	107.173	171.456	112.153	164.122	112.877	158.871	121.388	123.561	93.7733	C6 10 mM	95.1314	126.639	92.053	94.6787	86.7112	92.4152	91.6909	75.3033	86.2586	86.8018	90.3328	70.5953	87.9788	93.9544	71.7723	68.7845
	22.9718	45.516	91.9625	114.054	157.694	114.145	179.604	117.313	171.456	105.362	130.623	102.918	121.116	93.6827	122.746	85.5342	91.6909	92.5057	79.4681	85.8059	80.3735	82.4559	80.6451	89.1558	79.0154	93.3206	79.6492	78.0195	74.6696
	21.4326	49.1376	84.991	126.005	161.859	108.531	166.838	130.079	175.077	111.519	141.487	101.65	106.63	88.8842	119.758	91.3287	97.2138	90.7855	83.1802	87.6166	74.4885	93.2301	83.7235	81.6411	64.7827	91.872	92.3247	71.2291	82.3654
Ave	20.7989	47.2061	91.54	115.744	163.669	111.609	170.188	120.09	168.468	112.756	131.89	99.4471	110.946	92.5661	123.048	89.6387	94.5278	90.0008	85.0212	88.3711	76.7218	87.3148	83.7235	87.0432	71.4645	91.0571	88.6427	73.6736	75.2732
SD	2.5496	1.82281	6.34828	9.52913	7.0574	2.84586	8.26686	8.93099	8.50633	8.08404	9.03033	4.95434	8.84151	3.26987	3.4504	3.57295	2.76453	2.97587	6.66697	3.01419	3.18864	5.46419	3.07833	4.71528	7.15606	2.76255	7.83114	3.77342	6.81052
ANOVA				**	**	**	**	**	**	*	**		*		**

## Sheet: Fig 3A
CFU (%)
Wild-type BMDM
	ctrl	Ace				Pro				But				Lac
		1 mM	2 mM	5 mM	10 mM	1 mM	2 mM	5 mM	10 mM	1 mM	2 mM	5 mM	10 mM	1 mM	2 mM	5 mM	10 mM
	114.869	68.6937	56.4371	13.6817	13.6817	81.5203	72.9692	14.2518	10.8314	80.0951	82.9454	6.27079	3.13539	78.6699	70.9739	82.3754	120.57
	83.5155	63.563	57.8623	15.677	10.8314	85.7958	68.6937	11.6865	4.27554	111.449	57.8623	6.84086	4.27554	92.0666	82.0903	146.793	117.435
	89.2162	137.102	59.2875	8.83611	8.26604	92.6367	51.8765	5.98575	1.99525	135.392	72.6842	4.27554	5.13065	92.6367	117.15	91.4965	84.0856
	85.5108	87.506	94.3469	11.6865	5.13065	77.8148	84.0856	10.8314	1.71022	107.744	71.544	10.8314	2.28029	82.9454	89.2162	115.155	97.1972
	112.589	137.102	114.299	23.0879	2.28029	61.5678	87.221	16.8171	7.98101	139.953	59.2875	20.2375	0.855108	102.898	86.0808	85.7958	59.2875
	114.299	109.169	112.019	29.0737	5.98575	91.7816	82.9454	11.6865	4.27554	96.3421	139.953	5.13065	1.14014	90.6414	84.9407	100.048	94.3469
Ave	100	100.523	82.3754	17.0071	7.69597	81.8528	74.6319	11.8765	5.17815	111.829	80.7127	8.93112	2.80285	89.9763	88.4086	103.611	95.487
SD	14.0358	29.7193	25.3244	6.95796	3.75988	10.4747	12.061	3.31454	3.25581	20.8562	27.821	5.46216	1.55614	7.70418	14.0715	22.0823	20.6377
ANOVA				*	**				**			*	**
ASC-/- BMDM
	ctrl	Ace				Pro				But				Lac
		1 mM	2 mM	5 mM	10 mM	1 mM	2 mM	5 mM	10 mM	1 mM	2 mM	5 mM	10 mM	1 mM	2 mM	5 mM	10 mM
	106.967	116.251	117.412	96.9084	79.8865	109.481	128.824	112.383	83.5617	97.6821	118.572	94.2003	78.9194	127.857	120.12	81.434	112.77
	95.1675	93.62	94.9741	94.9741	93.8135	90.1383	93.0398	93.8135	83.5617	94.9741	97.2952	97.2952	99.0361	59.5764	81.434	83.3683	57.6421
	59.7505	95.1675	78.9194	97.2952	114.317	73.6968	75.6311	64.4121	75.6311	73.6968	101.164	100.197	82.788	79.1128	74.4705	75.6311	74.4705
	129.985	114.317	99.6164	96.3281	77.9522	91.2989	97.2952	96.9084	77.5654	78.1457	96.3281	94.3938	91.6857	73.6968	79.8865	82.0143	81.434
	93.0398	93.4266	116.251	94.3938	97.2952	116.638	113.93	107.16	115.671	77.1785	98.2624	75.0508	94.9741	63.445	100.777	73.8902	77.3719
	115.091	102.711	106.967	106.773	79.1128	94.5872	96.9084	98.4558	116.445	78.9194	102.324	112.383	77.7588	98.4558	116.251	101.938	73.6968
Ave	100	102.582	102.357	97.7788	90.3962	95.9734	100.938	95.5221	92.0726	83.4327	102.324	95.5866	87.527	83.6906	95.4899	83.0459	79.5641
SD	21.8601	9.5192	13.2432	4.14974	13.0646	13.9258	16.7271	15.2807	17.2073	9.29582	7.56193	11.0404	8.13613	23.3841	18.0207	9.12384	16.5924
ANOVA
GPR43-/- BMDM
	ctrl	Ace				Pro				But				Lac
		1 mM	2 mM	5 mM	10 mM	1 mM	2 mM	5 mM	10 mM	1 mM	2 mM	5 mM	10 mM	1 mM	2 mM	5 mM	10 mM
	92.7711	102.711	84.6386	32.5301	30.7229	93.0723	73.494	18.9759	10.8434	144.88	100.301	15.6627	7.53012	117.771	69.5783	72.5904	87.0482
	89.759	100.301	96.6867	38.5542	29.5181	86.747	103.012	25	6.3253	67.1687	121.386	12.3494	9.33735	83.7349	129.819	121.386	94.2771
	90.6627	89.759	120.783	55.1205	14.4578	144.88	84.6386	8.73494	4.51807	101.807	84.6386	32.5301	5.72289	87.6506	99.6988	84.6386	122.59
	83.7349	105.723	60.5422	43.6747	6.3253	60.5422	85.8434	12.3494	2.40964	126.807	69.8795	36.4458	2.10843	105.723	85.8434	94.2771	97.8916
	145.181	118.072	98.7952	75.6024	18.9759	115.06	93.0723	18.3735	22.2892	147.892	87.6506	31.0241	6.3253	122.892	87.6506	85.8434	94.8795
	97.8916	133.434	82.8313	85.5422	26.506	100.301	58.4337	23.494	5.42169	87.3494	91.8675	29.5181	6.92771	84.3373	115.964	117.47	107.53
Ave	100	108.333	90.7129	55.1707	21.0843	100.1	83.0823	17.8213	8.63454	112.651	92.6205	26.255	6.3253	100.351	98.0924	96.0341	100.703
SD	20.6342	13.9811	18.3236	19.4111	8.75223	25.8894	14.1805	5.74245	6.61661	29.7416	15.7721	8.9646	2.19969	15.9907	20.0029	17.7416	11.5125
ANOVA					**			*	**				**

## Sheet: Fig 3C
% of LDH release
	Wild-type BMDM										ASC-/- BMDM										GPR43-/- BMDM
	S. Typhimurium (-)					S. Typhimurium (+)					S. Typhimurium (-)					S. Typhimurium (+)					S. Typhimurium (-)					S. Typhimurium (+)
SCFAs	(-)	Ace	Pro	But	Lac	(-)	Ace	Pro	But	Lac	(-)	Ace	Pro	But	Lac	(-)	Ace	Pro	But	Lac	(-)	Ace	Pro	But	Lac	(-)	Ace	Pro	But	Lac
	19.2857	18.3966	29.6221	17.0525	17.5766	29.3151	46.1538	65.5215	74.2313	25.8993	12.4665	13.0961	17.0909	22.8649	13.2204	34.8178	18.0112	40.1816	30.4916	17.7019	26.2213	24.5648	28.3716	24.5302	22.7402	51.5864	59.4444	70.3966	63.7865	47.6807
	18.43	18.649	20.297	18.745	16.568	39.8108	60.2687	80.9595	72.4924	39.4545	12.984	12.1902	18.9937	17.4754	11.7783	34.7647	45	32.3765	32.3475	21.1873	23.7336	23.2227	28.5156	22.4265	20.1995	37.9845	49.0503	76.6162	72.796	40.4736
	18.254	17.047	24.0421	21.4876	16.8915	30.8057	53.7736	73.8961	66.1392	39.329	14.7644	13.4503	17.1734	17.9834	11.4587	43.5749	29.3478	23.5854	29.5139	38.2398	24.587	22.5444	18.9338	26.6542	22.3222	38.1998	56.4815	65.9181	71.3568	40.8759
	18.3322	18.1757	21.9885	17.4491	15.526	37.8285	55.9567	70.0495	74.7182	31.9605	15.2768	13.1457	23.9966	17.5039	12.6243	29.6864	38.3877	43.708	35.1502	36.3827	22.5779	23.3019	29.0039	24.6512	19.7447	34.0513	59.9448	63.7298	67.7175	43.4836
	27.5574	26.3326	21.9151	17.5833	17.6393	38.244	53.7931	67.2351	73.0539	34.9918	16.9009	14.8716	21.7391	18.9449	14.8491	41.3371	36.2319	34.8924	45.098	74.5665	23.6063	20.3467	28.516	26.8877	23.1397	39.357	55.5841	63.9706	65.8156	35.4015
	28.8525	26.3158	21.6164	16.8874	21.2364	34.2735	56.5257	86.5237	59.3842	27.3038	15.5695	15.801	22.1019	23.1736	15.7401	39.097	45.0495	44.9102	29.7184	36.0976	22.8524	21.6946	20.5128	25.6506	23.5721	39.8671	72.3856	71.5409	76.3158	40.1949
Ave	21.7853	20.8194	23.2469	18.2008	17.5729	35.0463	54.4119	74.0309	70.0032	33.1565	14.6603	13.7591	20.1826	19.6577	13.2785	37.213	35.338	36.609	33.7199	37.3626	23.9297	22.6125	25.6423	25.1334	21.9531	40.1743	58.8151	68.6954	69.6314	41.3517
SD	4.56731	3.92443	3.05485	1.58583	1.78369	3.91778	4.28451	7.51155	5.52728	5.31485	1.5199	1.20968	2.60387	2.42763	1.55564	4.64421	9.43282	7.33193	5.4393	18.4194	1.21206	1.33167	4.21464	1.50453	1.45701	5.4342	7.03643	4.62646	4.28288	3.70454
ANOVA							**	**	**																		**	**	**

## Sheet: Fig 3D
IL-1β
	Wild-type BMDM										ASC-/- BMDM										GPR43-/- BMDM
	S. Typhimurium (-)					S. Typhimurium (+)					S. Typhimurium (-)					S. Typhimurium (+)					S. Typhimurium (-)					S. Typhimurium (+)
SCFAs	(-)	Ace	Pro	But	Lac	(-)	Ace	Pro	But	Lac	(-)	Ace	Pro	But	Lac	(-)	Ace	Pro	But	Lac	(-)	Ace	Pro	But	Lac	(-)	Ace	Pro	But	Lac
	-69.9326	-68.0032	-64.1444	-66.0738	-54.4974	26.5374	97.9252	269.642	333.312	20.7492	-89.7062	-96.6654	-87.9664	-93.1858	-63.6092	-100.145	-98.4052	-98.4052	-96.6654	-100.145	-98.4052	-98.4052	-51.4306	-51.4306	-63.6092	33.8196	181.703	242.596	312.188	35.5594
	-73.7914	-62.215	-62.215	-56.4268	-54.4974	38.1138	94.0664	285.077	312.089	5.3139	-86.2266	-75.7878	-96.6654	-68.8286	-32.2928	-108.844	-100.145	-94.9256	-91.446	-101.885	-94.9256	-89.7062	-58.3898	-51.4306	-87.9664	30.34	179.963	204.32	310.448	35.5594
	-68.0032	-66.0738	-62.215	-62.215	-71.862	34.255	99.8546	383.476	317.877	9	-94.9256	-94.9256	-91.446	-81.0072	-82.747	-103.625	-94.9256	-98.4052	-87.9664	-103.625	-96.6654	-94.9256	-49.6908	-56.65	-79.2674	37.2992	174.743	211.279	312.188	30.34
	-71.862	-69.9326	-71.862	-69.9326	-69.9326	24.608	178.96	258.065	312.089	41.9726	-105.364	-94.9256	-101.885	-98.4052	-98.4052	-101.885	-89.7062	-98.4052	-93.1858	-98.4052	-100.145	-93.1858	-63.6092	-40.9918	-89.7062	52.9574	183.442	209.539	340.024	12.942
Ave	ND	ND	ND	ND	ND	30.8786	117.702	299.065	318.842	19.259	ND	ND	ND	ND	ND	ND	ND	ND	ND	ND	ND	ND	ND	ND	ND	38.6041	179.963	216.934	318.712	28.6002
SD	ND	ND	ND	ND	ND	5.52075	35.4289	49.668	8.6823	14.2989	ND	ND	ND	ND	ND	ND	ND	ND	ND	ND	ND	ND	ND	ND	ND	8.64446	3.25487	15.0357	12.3253	9.28799
ANOVA							*	**	**																		**	**	**

## Sheet: Fig 3E
CFU (%)
SCFAs	(-)				Ace				Pro				But
SR13800 (μM)	0	10	20	50	0	10	20	50	0	10	20	50	0	10	20	50
	74.3869	81.7439	38.8283	155.722	8.17439	13.4877	112.398	80.9264	10.6267	11.0354	59.673	78.0654	12.6703	20.8447	53.5422	83.7875
	81.7439	143.869	123.025	85.4223	17.5749	17.5749	149.183	169.619	15.5313	10.218	81.7439	116.485	11.4441	11.4441	61.7166	116.894
	143.869	119.755	121.798	136.921	15.5313	15.9401	164.714	235.014	16.7575	18.3924	73.9782	119.346	9.80926	9.80926	118.937	125.477
	75.6131	98.0926	115.668	131.199	10.218	13.4877	165.531	181.471	17.5749	17.9836	63.7602	75.6131	13.4877	17.1662	67.4387	124.659
	82.97	86.2398	123.433	109.128	17.5749	17.5749	141.008	181.063	13.4877	13.079	79.2915	116.485	11.8529	12.6703	83.3787	120.572
	123.025	141.008	51.9073	123.433	13.4877	13.079	123.842	140.599	11.8529	12.6703	64.9864	123.842	8.58311	12.2616	85.0136	82.5613
Ave	96.9346	111.785	95.7766	123.638	13.7602	15.1907	142.779	164.782	14.3052	13.8965	70.5722	104.973	11.3079	14.0327	78.3379	108.992
SD	26.6843	24.7972	35.9345	22.1134	3.56053	1.92311	19.6832	46.7547	2.53054	3.18347	8.2546	20.057	1.66302	3.7805	21.3236	18.4734
ANOVA								*				*				*

## Sheet: Fig 3F
IL-1β
SCFAs	(-)				Ace				Pro				But
SR13800 (μM)	0	10	20	50	0	10	20	50	0	10	20	50	0	10	20	50
	91.677	88.4	66.111	25.468	626.598	572.844	494.835	153.954	829.291	547.278	459.435	221.474	764.261	542.689	452.88	170.998
	104.133	45.134	63.489	33.99	559.733	566.288	467.957	41.201	859.315	700.674	391.259	104.133	792.45	610.21	381.426	101.511
	67.422	47.1	56.278	69.389	566.288	599.065	494.179	121.832	820.638	702.641	449.602	134.943	833.093	595.132	602.1	155.92
Ave	87.744	60.2113	61.9593	42.949	584.206	579.399	485.657	105.662	836.415	650.198	433.432	153.517	796.601	582.677	478.802	142.81
SD	15.243	19.9486	4.15747	19.0169	30.0947	14.1612	12.5187	47.43	16.5738	72.7796	30.0898	49.672	28.2535	28.9381	91.9355	29.8443
ANOVA								*				*				*

## Sheet: Fig 4A
Survival
SPF-mice
Day	0	1	2	3	4	5	6	7	8	9	10
Wild-type mice (n)	6	6	6	6	6	6	5	3	3	3	0
ASC-/- mice (n)	6	6	6	6	6	5	3	0	0	0	0
Log Rank											0.05
Antibiotics-treated mice
Day	0	1	2	3	4	5
Wild-type mice (n)	6	5	3	3	2	0
ASC-/- mice (n)	6	6	4	1	0	0
Log Rank						-

## Sheet: Fig 4CD
Survival
Wild-type mice
Day	0	1	2	3	4	5	6	7	8
SCFA(-) (n)	6	5	3	3	2	0	0	0	0
Propionate (n)	6	6	6	6	6	3	2	1	0
Log Rank									0.01
Wild-type mice
Day	0	1	2	3	4	5	6	7	8
SCFA(-) (n)	6	5	3	3	2	0	0	0	0
Butyrate (n)	6	5	5	5	5	4	3	3	0
Log Rank									0.03
Wild-type mice
Day	0	1	2	3	4	5	6	7	8
SCFA(-) (n)	6	5	3	3	2	0	0	0	0
Lactate (n)	6	6	5	4	0	0	0	0	0
Log Rank									-
ASC-/- mice
Day	0	1	2	3	4	5	6	7	8
SCFA(-) (n)	6	6	4	1	0	0	0	0	0
Propionate (n)	6	6	6	4	2	0	0	0	0
Log Rank									-
ASC-/- mice
Day	0	1	2	3	4	5	6	7	8
SCFA(-) (n)	6	6	4	1	0	0	0	0	0
Butyrate (n)	6	6	2	0	0	0	0	0	0
Log Rank									-

## Sheet: Fig 5D
IL-1β
	Wild-type BMDM				ASC-/- BMDM
S. Typhimurium	(-)	(+)	(+)	(+)	(-)	(+)	(+)	(+)
SCFAs	(-)	(-)	Pro	But	(-)	(-)	Pro	But
	3.419	28.228	56.245	37.346	2.782	4.693	2.096	2.862
	9.209	17.354	25.731	25.309	3.704	3.767	1.188	4.194
	6.322	14.423	19.104	34.654	8.429	2.44	4.549	4.274
	3.419	28.228	56.245	37.346	3.756	3.456	1.569	4.355
	9.209	17.354	25.731	25.309	7.032	2.343	2.865	4.549
	6.322	14.423	19.104	34.654	4.332	5.568	4.069	1.956
Ave	6.31667	20.0017	33.6933	32.4363	5.00583	3.71117	2.72267	3.69833
SD	2.36376	5.93869	16.1743	5.15822	2.01989	1.15237	1.24145	0.954559
ANOVA			*	*

[truncated: 25 more sheets: Fig 6A, Fig 6B, Fig 6D, Fig 7A, Fig 7B, Fig 7C, Fig 7D, S1 Fig, S3A Fig, S3B Fig, S3C Fig, S5A Fig, S5B Fig, S6A Fig, S6B Fig, S6C Fig, S6D Fig,  S7A Fig, S8AB Fig, S9 Fig …]
